# Supplementary material for: Characterization of the Immune Response to PD-1 Blockade during Chemoradiotherapy for Head and Neck Squamous Cell Carcinoma
Source: Cancers (Basel). 2022 May 19;14(10):2499. doi: 10.3390/cancers14102499 (PMC9139476; doi:10.3390/cancers14102499)
Supplement: Supplementary file 1 [file cancers-14-02499-s001.zip]

Archive with 1 entries (1 files):
- cancers-1697111-supplementary.pdf
